# Supplementary material for: Comparison of three tests of homogeneity of odds ratios in multicenter trials with unequal sample sizes within and among centers
Source: BMC Med Res Methodol. 2011 Apr 26;11:58. doi: 10.1186/1471-2288-11-58 (PMC3114016; doi:10.1186/1471-2288-11-58)
Supplement: Additional file 1 — SAS simulation code for performing the three homogeneity tests of odds ratios in a certain case, in which K = 6, nik = 100, and . [file 1471-2288-11-58-S1.TXT]

* Generate the term uk from normal distribution with mean zero and variance 0.1
data ssim
do rep=1 to 1000
do i=1 to 6
s=0+sqrt(0.1)*rannor(-1)
output
end
end
run
proc iml
do i=1 to 2
use ssim
show datasets
show contents
list all
use ssim var{s}
read all var _num_ into c1
ods output c1(match_all=oname persist=run)=oname
print c1
end
run
data finals
set &oname
run
data a1
do treat=1 to 2
do rep=1 to 1000
do study=1 to 6
output
end
end
end
run
data a2
merge a1 finals(drop=_Run_ rename=(col1=sigma))
keep rep study treat sigma
run
proc sort data=a2 out=sigma
by rep study
run
* Generate the term bik from normal distribution with mean zero and variance 0.8
data log
do rep=1 to 1000
do i=1 to 12
s1=0+sqrt(0.8)*rannor(-1)
output
end
end
run
data sig
merge sigma log (drop= i)
run
*logistic formula
data logit	set sig
if treat=1 then treat=1	else treat=0
z=(1*treat)-1+s1+sigma
p=(exp(z))/(1+exp(z))
run
*generate 1000 K 2*2 contingency tables, when nik=100
data bin
input n
datalines
100
100
100
100
100
100
100
100
100
100
100
100
run
proc iml
do i=1 to 1000
use bin
show datasets
show contents
list all
use bin var{n}
read all var _num_ into c4
ods output c4(match_all=zname persist=run)=zname	print c4
end
run
data sbin
set &zname
run
data finaln
merge sbin(rename=(col1=n)) logit
keep rep study treat sigma s1 z p n
run
data binom	set finaln
do d=1 to 1
y=ranbin(-1,n,p)
output
end
run
*Run mixed logistic model for each generated k 2�2 table with one random effect, no interaction
proc nlmixed data=binom qpoints=15
by rep
parms alpha=-1 beta=1 su=.2
bounds su>=0
z=alpha+beta*treat+a
expz=exp(z)
pi=expz/(1+expz)
model y~binomial(n,pi)
random a~ normal(0,su*su) subject=study
predict z out=u2
ods output parameterestimates=test1
ods listing select test1
ods output FitStatistics=test2
ods listing select test2
ods output ConvergenceStatus=test21
ods listing select test21
run
*Run mixed logistic model for each generated k 2�2 table with two random effects, interaction
proc nlmixed data=binom qpoints=15
by rep
parms alpha=-1 beta=1 su=.2 sb=.8
bounds su>0	bounds sb>0
z=alpha+beta*treat+a+b*treat
expz=exp(z)
pi=expz/(1+expz)
model y~binomial(n,pi)
random a b~ normal([0,0],[su*su,0,sb*sb]) subject=study
ods output parameterestimates=test3
ods listing select test3
ods output FitStatistics=test4
ods listing select test4
run
*Calculation of power of LR test based on mixture chi-square distribution
data mixed
merge test2(rename=(value=d1))
test4(rename=(value=d2))
if descr='-2 Log Likelihood'
by rep
run
data combmi	set mixed
delta=d1-d2
run
data s	set combmi
if delta<0 then delete
run
data l1	set s
x=probchi(delta,1)
run
data rejectmixed
set l1
rej1=0.5*(1-x)
a=(rej1<0.05)
run
*Tabulate times the null hypothesis of homogeneity of odds ratios rejected by the LR test
proc freq	tables a	run
*Data preparation for computing Dersimonian-Laird and Breslow-Day statistics
data h1	set binom
where treat=1
by rep
run
data h2	set binom
where treat=0
by rep
run
data h3
merge h1( drop=treat rename=(y=x n=m))
h2( drop=treat rename=(y=z1 n=k))
data prop	set h3
mx=m-x
kz1=k-z1
if x=0 then x=0.5	if mx=0 then mx=0.5	if z1=0 then z1=0.5	if kz1=0 then kz1=0.5
sio=((1/x)+(1/(mx))+(1/z1)+(1/(kz1)))
wio=1/sio
run
proc iml
use binom
show datasets
show contents
list all
use binom var{y}
read all var _num_ into f
use binom
show datasets
show contents
list all
use binom var{n}
read all var _num_ into g
run
s=g-f
create zb from s
append from s
show contents
close zb
print s
run
quit
data y
do rep=1 to 1000
do j=1 to 12
output
end
end
run
data res1
merge y binom
keep rep j y
run
data res0
merge y zb(rename=(col1=y))
keep rep j y
run
data inter
set res1 res0
by rep
run
data w2
do rep=1 to 1000
do res=1 to 2
do study=1 to 6
do treat=1 to 2
output
end
end
end
end
run
data finalbd
merge w2 inter
keep rep res study treat y
if y=0 then y=0.5
run
* Run Breslow-Day test
proc freq data=finalbd
by rep
weight y
tables study*treat*res/cmh measures
ods output BreslowDayTest=test9
ods listing select test9
ods output RelativeRisks=test13
ods listing select test13
run
data odds	set test13
if StudyType='Case-Control (Odds Ratio)'
lnodds=log(Value)
run
data qw
merge odds prop
keep rep study wio lnodds wyo
wyo=(wio*lnodds)
run
proc means data=qw sum
by rep
var wio wyo
output out=ws
sum=wso wyso
ods output summary=kw
ods listing select kw
run
data qw1	set ws
qw=wyso/wso
run
proc iml
do i=1 to 6
use qw1
show datasets
show contents
list all
use qw1 var{qw}
read all var _num_ into c9
ods output c9(match_all=tname persist=run)=tname
print c9
end
run
data ymean1
set &tname
run
data j1
do i=1 to 6
do j=1 to 1000
output
end
end
run
data j3
merge j1 ymean1(drop=_Run_)
run
proc sort data=j3 out=hs2
by j
run
data qd5
merge qw hs2
keep rep lnodds wio Col1
run
data qd9	set qd5
qdl=wio*((lnodds-Col1)**2)
run
proc means data=qd9 sum
by rep
var qdl
output out=d5l
sum=r
ods output summary=dl51
ods listing select dl51
run
*calculation of power of Dersimonian-Laird test based on the chi-square distribution
data hypw	set d5l
by rep
q1=cinv(0.95,5)
reject_w=(r>q1)
run
*Tabulate times the null hypothesis of homogeneity of odds ratios rejected by the DL statistic
proc freq	tables reject_w	run
*calculation of power of Breslow-Day test based on the chi-square distribution
data combbd	set test9
if name1='P_BDCHI'
reject_bd=(nvalue1<0.05)
run
*Tabulate times the null hypothesis of homogeneity of odds ratios rejected by the BD statistic
proc freq	tables reject_bd	run
